# Supplementary material for: Clinical performance validation of an integrated cartridge based bedside blood gas analyzer system in the acute care setting
Source: Sci Rep. 2025 Jul 1;15:20620. doi: 10.1038/s41598-025-06710-6 (PMC12219577; doi:10.1038/s41598-025-06710-6)
Supplement: Supplementary file 1 — Supplementary Material 1 [file 41598_2025_6710_MOESM1_ESM.xlsx]

## Sheet: Baseline Characteristics
Participant ID	Gender	Age (years)	Clinical Conditions
1	Male	75	Stroke
2	Male	58	Pulmonary Infection
3	Male	77	Acute Suppurative Appendicitis
4	Female	36	Pulmonary Infection
5	Male	78	Prostate Cancer
6	Male	60	Hypoxic-Ischemic Encephalopathy
7	Female	29	Hypoxic-Ischemic Encephalopathy
8	Male	74	Pulmonary Infection
9	Male	70	Pulmonary Infection
10	Female	76	Sepsis
11	Male	67	Heart Failure
12	Male	60	Lymphoma
13	Male	84	chronic obstructive pulmonary disease
14	Male	57	Gastrointestinal Bleeding
15	Female	89	Pulmonary Infection
16	Male	45	Stroke
17	Male	40	Pulmonary Infection
18	Female	50	Atrial Fibrillation
19	Male	79	Abdominal Pain
20	Male	81	Heart Failure
21	Female	58	Severe Trauma (Fall from Height Injury)
22	Male	66	Pulmonary Infection
23	Male	50	Stroke
24	Female	48	Pressure Ulcer
25	Male	41	Drug Poisoning
26	Male	84	Pulmonary Infection
27	Female	90	chronic obstructive pulmonary disease
28	Male	22	Stroke
29	Male	81	Pulmonary Infection
30	Female	40	Acute Liver Failure
31	Male	72	Stroke
32	Male	61	Liver Cancer
33	Female	79	Gastrointestinal Bleeding
34	Male	85	Acute Gastroenteritis
35	Male	85	Palpitations
36	Female	80	Palpitations
37	Male	82	Stroke
38	Female	78	Stroke
39	Female	92	Dyspnea
40	Male	66	Hypertension
41	Female	72	Heart Failure
42	Male	33	Severe Trauma (Traumatic Liver Rupture)
43	Female	52	Pulmonary Infection
44	Male	33	Gastrointestinal Bleeding
45	Male	63	Heart Failure
46	Male	87	Lung Cancer
47	Male	71	Stroke
48	Female	59	Pulmonary Infection
49	Male	39	Gastrointestinal Bleeding
50	Male	57	Syncope
51	Male	66	Stroke
52	Female	47	Stroke
53	Male	44	Severe Trauma (Spinal Cord Injury)
54	Male	36	Acute Liver Failure
55	Male	86	chronic obstructive pulmonary disease
56	Male	63	Palpitations
57	Male	28	Cerebral Edema
58	Female	54	Pulmonary Infection
59	Male	72	Pulmonary Infection
60	Male	75	Hypoxic-Ischemic Encephalopathy
61	Female	59	Gastrointestinal Perforation
62	Male	73	Stroke
63	Male	82	Loss of Consciousness
64	Male	88	Gastrointestinal Bleeding
65	Male	85	Gastrointestinal Bleeding
66	Female	19	Pesticide Poisoning
67	Female	71	Stroke
68	Male	76	Acute Leukemia
69	Male	80	Lower Limb Erysipelas
70	Female	50	Renal Abscess
71	Male	72	Pulmonary Infection
72	Female	59	Mesenteric Artery Embolism with Intestinal Necrosis
73	Female	66	Stroke
74	Male	73	Severe Trauma (Traumatic Acute Subdural Hematoma)
75	Female	81	Pulmonary Infection
76	Male	69	Stroke
77	Male	74	chronic obstructive pulmonary disease
78	Male	89	Heart Failure
79	Male	88	Loss of Consciousness
80	Male	73	Gastrointestinal Perforation
81	Female	76	Abdominal Pain
82	Female	80	Pulmonary Infection
83	Female	77	Pulmonary Infection
84	Female	75	Sepsis
85	Male	78	Intracranial Space-Occupying Lesion
86	Male	69	Stroke
87	Female	59	Severe Trauma (Multiple Injuries)
88	Female	81	lung cancer
89	Female	79	Heart Failure
90	Male	66	Pulmonary Infection
91	Male	46	Acute Myocardial Infarction
92	Female	80	Gastrointestinal Bleeding
93	Male	59	Pulmonary Infection
94	Male	40	Stroke

## Sheet: Results
Sample Number	pH		pCO2 (mmHg)		pO2 (mmHg)		K+ (mmol/L)		Na+ (mmol/L)		iCa2+ (mmol/L)		Cl- (mmol/L)		Lac (mmol/L)		Glu (mmol/L)		Hct (%)
	ABL	EG	ABL	EG	ABL	EG	ABL	EG	ABL	EG	ABL	EG	ABL	EG	ABL	EG	ABL	EG	ABL	EG
1	7.668	7.661	19.6	19.1	135	136	3.5	3.4	126	124	1.02	1.03	87	88	2.8	3.1	12.1	12.2	43	49
2	7.397	7.381	35.6	36.8	79	80	3.6	3.5	140	140	1.12	1.11	106	105	2.8	2.5	10.5	9.7	24	24
3	7.396	7.379	36.5	36.7	135	132	3.6	3.6	163	165	1.13	1.17	123	121	1.9	1.8	18.8	17.6	20	18
4	7.387	7.382	38.3	40.6	90	92	3.1	3.2	142	145	1.18	1.19	109	107	1.7	1.3	6.7	6.2	32	37
5	7.33	7.327	48.1	47.5	80	84	3.9	3.9	142	143	0.72	0.74	104	103	1.9	1.4	12.1	11.2	29	28
6	7.471	7.442	28.8	29.3	98	99	3.7	3.7	147	151	1.18	1.17	116	114	2.1	1.2	7.8	7.2	33	35
7	7.497	7.474	27.9	30.3	106	108	3.8	3.9	152	156	1.13	1.15	120	118	1.5	1.4	11	10.2	21	20
8	7.405	7.404	48.9	51.4	73	75	3.3	3.2	156	154	1.06	1.05	110	111	1.8	1.3	11.1	10.3	50	51
9	7.267	7.26	46.1	49.2	110	111	4.2	4.2	135	136	0.93	0.95	100	97	5.9	6.7	16.4	17.5	11	11
10	7.457	7.445	46.6	46.6	104	107	3.8	3.7	162	161	1.1	1.08	116	116	1.3	1.9	12.4	11.5	26	24
11	6.919	6.922	77.7	78.1	34	37	3.9	3.8	135	135	0.39	0.38	99	96	4.5	5.2	17.3	18.5	11	11
12	7.403	7.406	38.3	40.3	98	102	3.7	3.6	138	133	0.93	0.88	98	102	3.7	3.7	10.6	9.9	20	22
13	7.043	7.058	60.9	62.3	44	47	3.6	3.4	136	135	0.33	0.34	95	95	3	3.1	14.1	14.3	21	23
14	7.406	7.407	15.6	15.4	57	60	4.3	4.2	135	133	1.06	1.04	104	103	6	5.9	20.7	19.8	27	29
15	7.443	7.44	41.9	41.8	58	59	4	3.9	140	139	1.24	1.25	101	101	1.2	1.2	4.7	4.8	32	35
16	7.393	7.38	31.1	31.3	109	110	4	3.9	142	142	1.17	1.13	112	108	2	1.7	6.7	6.3	34	31
17	7.381	7.358	32	32.9	123	121	3.5	3.6	139	143	1.02	1.06	115	109	1.8	1.6	10.8	9.9	23	19
18	7.324	7.31	42.4	44.8	99	97	4.9	4.8	137	135	1.09	1.07	101	102	1.3	1.4	7.1	6.6	23	24
19	7.445	7.44	39	40.3	96	95	3.3	3.3	149	150	1.08	1.08	113	111	1.1	1.4	7.1	6.6	19	20
20	7.112	7.13	29.8	31.4	121	124	5.1	4.9	146	149	0.63	0.65	94	94	20	18.1	10.5	9.4	19	21
21	7.405	7.403	42.7	43.2	89	93	4.1	4.1	141	140	1.04	1.04	97	96	9.8	11.1	7.3	7.8	13	13
22	7.4	7.359	29.4	30.7	156	155	3.6	3.6	138	140	1.11	1.09	110	106	1.1	1.2	6.2	6.2	36	34
23	7.375	7.359	35.2	36.1	77	79	4.1	4.1	139	140	1.19	1.17	109	106	1	1.2	7.2	7.8	36	38
24	7.429	7.417	25.9	24.8	127	125	3.6	3.6	141	141	1.15	1.1	109	106	1.8	1.5	8.6	9	43	42
25	7.291	7.266	40.9	42.8	145	142	3.4	3.4	140	144	1.17	1.18	114	112	2.8	3.1	7.1	7.5	29	27
26	7.28	7.255	28.7	29.7	134	132	4.1	4	141	142	0.79	0.84	113	109	0.8	1	9.1	9.6	20	22
27	7.389	7.384	32.5	29.7	92	86	3.9	3.9	168	166	1.05	1.1	133	130	1.3	1.5	16.5	17.8	36	33
28	7.556	7.545	30.9	30.4	70	74	4.2	4.2	150	151	1.09	1.07	112	112	2.5	2.2	8.1	8.1	20	18
29	7.28	7.258	65.3	63.9	237	215	3.6	3.6	139	140	1.08	1.1	102	97	0.5	0.5	5.5	5.8	25	24
30	7.515	7.497	29.9	28.9	177	184	2.2	2.1	147	150	0.7	0.69	111	106	0.9	1.5	5.7	6	29	27
31	7.388	7.349	43.8	47.3	125	135	3.9	3.7	140	138	1.14	1.17	97	98	1.4	1	9.6	10.1	17	17
32	7.174	7.17	56	58.5	79	80	3.7	3.5	141	136	0.46	0.45	94	97	1.3	1	12.3	12.6	29	31
33	7.451	7.436	37.8	38	99	100	2.8	2.8	147	149	1.11	1.11	110	108	1.8	1.5	8.6	8.9	32	33
34	7.291	7.275	67.4	68.4	125	126	3.8	3.8	139	141	1.14	1.17	100	98	0.5	0.7	5.4	5.8	26	29
35	7.372	7.344	28.2	28.3	169	167	3.5	3.5	142	144	0.82	0.87	111	108	0.7	0.9	9.3	9.7	19	21
36	7.373	7.352	46.2	43.9	116	117	4	4	139	137	1.22	1.16	98	99	1	1	8.5	9.1	29	33
37	7.358	7.33	34.2	33.4	96	94	3.9	3.7	140	141	1.29	1.3	111	110	2.3	2.4	15	15.1	38	40
38	7.322	7.319	64.1	63.6	67	70	4.2	4.2	146	148	1.17	1.19	104	106	0.6	0.9	5.2	5.6	25	26
39	7.389	7.349	42.9	43.7	99	96	4.3	4.3	138	138	1.17	1.14	102	101	1	1.2	7.7	8.2	36	35
40	7.28	7.262	39.8	39.2	83	84	3.8	3.8	140	141	1.13	1.13	111	107	2.5	2	6.3	7	35	38
41	7.48	7.443	34.1	33.6	123	142	3.7	3.7	152	153	1.13	1.11	114	112	2.7	2.5	9.3	8.9	20	18
42	7.482	7.44	29.2	29.1	77	76	3.3	3.3	152	153	1.09	1.08	116	115	2	2.2	9.4	9.4	23	22
43	7.382	7.354	26.8	27	160	178	4.2	4.3	132	135	1.29	1.3	109	103	1.5	1.7	10.6	10.9	15	16
44	7.301	7.299	41.6	41.6	169	168	3.4	3.4	141	143	1.11	1.13	109	105	8.4	7.4	8.3	8.5	32	34
45	7.411	7.383	26.1	25.7	123	125	3.8	3.8	158	161	0.96	1.01	129	124	1.8	1.1	9.3	9	50	46
46	7.363	7.319	39.2	40.4	171	161	3.8	3.8	149	152	1.02	1.07	119	114	1.3	1.3	7.7	7.6	25	22
47	7.437	7.425	39.6	37.3	148	148	4.4	4.5	140	142	1.16	1.17	104	102	2	2.1	11.1	11.7	18	19
48	7.518	7.497	32.4	30.8	125	128	3.2	3.1	140	139	1.19	1.21	99	100	1.3	1.1	6.5	7	27	31
49	7.479	7.476	42.5	42.7	96	100	3.5	3.5	137	139	1.01	1.02	99	99	1.6	1.2	7.7	7.9	22	24
50	7.463	7.461	38.5	38	140	141	3.8	3.8	143	142	0.97	0.95	105	104	0.8	1.2	6.3	6.8	22	22
51	7.322	7.304	27.8	25.7	160	167	3.9	3.9	132	133	1.05	1.08	104	100	5.2	6	7.5	8.3	29	34
52	7.441	7.43	21.4	22.6	141	142	2.5	2.5	157	162	0.66	0.65	131	124	0.9	1	5.2	5.6	29	27
53	7.43	7.423	26.2	27.2	164	163	4.5	4.4	136	137	1.11	1.09	109	105	3.4	3.7	16	15.8	11	11
54	7.407	7.396	37.8	38.9	70	73	3.9	3.9	144	143	1.11	1.07	108	107	2.4	1.7	8.5	8.9	44	42
55	7.441	7.438	38.5	38.5	78	80	3.7	3.6	136	136	1.13	1.08	102	102	1.3	1.3	7.1	7.6	44	44
56	7.411	7.412	35.6	33.6	81	85	3.8	3.8	140	141	1.17	1.14	107	106	1.2	1.3	6.1	6.8	38	37
57	7.386	7.387	40.1	40.7	93	95	4	4	143	143	1.18	1.14	108	106	1.8	1.4	8.1	8.6	42	41
58	7.449	7.452	31	30.3	76	74	3.6	3.5	140	140	1.15	1.11	107	107	1	1.1	7.5	8.2	37	39
59	7.338	7.327	37.9	38.6	94	104	4.7	4.7	151	152	1.17	1.16	114	111	7	7.1	10.5	11.3	46	50
60	7.413	7.426	39.1	36.7	117	118	3.5	3.4	141	141	1.17	1.12	104	103	0.9	1.1	7.1	7.9	45	45
61	7.489	7.504	36.9	35.1	142	137	4.3	4.3	149	149	1.17	1.14	110	109	1.7	1.4	7.7	7.8	19	16
62	7.437	7.439	36.5	34.2	116	118	3.7	3.8	142	143	1.13	1.14	107	105	2	2	10.5	11.2	13	15
63	7.411	7.45	32.8	27.3	160	150	6.1	6.2	138	140	0.8	0.84	109	106	1.1	1.1	11	11.5	27	29
64	7.306	7.302	41.5	42.8	147	149	4.3	4.5	139	142	1.4	1.42	110	106	1.4	1.1	9.1	9.5	28	32
65	7.502	7.506	37.8	35.3	168	177	3.8	3.8	141	140	1.11	1.09	99	98	2	2.6	14.5	15.1	21	22
66	7.42	7.439	50.5	48.5	110	120	3.2	3.3	142	143	1.1	1.11	100	100	0.9	0.9	7.5	8.2	25	28
67	7.465	7.469	30.2	28.1	122	123	3.7	3.7	152	153	1.1	1.12	117	115	1.9	2.5	7.4	7.9	24	22
68	7.356	7.369	34.6	34	70	73	4.1	4	136	136	1.11	1.08	102	100	1.6	0.7	6.4	6.5	67	67
69	7.393	7.38	34.7	35.4	186	192	4.1	4.2	152	157	1.16	1.22	122	118	1.2	1.4	6.7	6.6	24	22
70	7.439	7.428	30.9	31.1	153	140	3.8	3.9	153	158	0.99	1.02	119	115	2.7	1.7	14.1	13.1	58	53
71	7.402	7.388	35.8	34.2	164	154	3.2	3.2	144	149	1.05	1.08	116	111	1	1	6.2	6.3	35	30
72	7.439	7.427	28.8	29.9	66	69	3.8	3.8	143	142	1.17	1.14	107	107	1	1.1	12.8	13.9	38	44
73	7.4	7.401	39.7	39.5	100	97	4	4	141	142	1.15	1.14	106	105	1.7	1.6	7.2	7.8	37	36
74	7.358	7.364	46	45.7	54	52	4.6	4.6	138	139	0.83	0.83	103	103	0.8	1.1	15.6	15.6	27	29
75	7.482	7.472	42.9	42.2	53	55	2.4	2.2	136	137	1.17	1.18	91	92	1.7	1.7	6.2	6.6	40	45
76	7.398	7.408	45.3	43.7	149	152	3.6	3.6	146	147	1.09	1.09	107	106	1.1	1.7	11.9	11.7	24	23
77	7.481	7.477	35.9	36.9	137	132	4.3	4.3	143	143	1.19	1.18	106	104	1.6	1.2	8.8	8.7	21	23
78	7.344	7.336	37.4	39	103	102	3.5	3.6	139	143	1.1	1.16	112	107	2.3	2	7.9	8.1	31	29
79	7.379	7.386	40.2	38	136	145	4.3	4.4	142	145	1.34	1.32	110	107	1.9	1.3	11.4	11.4	31	33
80	7.398	7.411	36.8	34.1	114	116	4.3	4.3	141	142	1.04	1.04	108	106	0.8	1	9.7	10	28	30
81	7.254	7.251	46.1	45.3	107	110	3.6	3.7	143	142	1.21	1.22	107	106	6.1	6.6	6.7	7.4	41	46
82	7.423	7.431	30.4	28.5	100	98	3.6	3.7	149	150	1.15	1.14	115	113	3.4	3.3	14.3	13.3	31	31
83	7.514	7.498	28.6	26.6	68	70	4.4	4.2	142	143	1.08	1.06	111	110	1.6	1.3	7	7	47	44
84	7.461	7.474	34.1	31.8	85	82	3.4	3.8	142	140	1.15	1.16	106	105	2.9	2.8	11.1	11.1	24	24
85	7.368	7.368	50.5	52	138	134	3.5	3.5	141	141	1.22	1.19	103	101	1.4	1.1	8	8.5	45	42
86	7.453	7.458	38.5	38.6	129	132	4	3.8	145	146	1.12	1.1	108	107	1.8	2	12.9	13.2	21	21
87	7.438	7.437	35.8	37.1	123	120	3.5	3.8	141	142	1.15	1.14	107	106	1	1.2	6.8	7.3	40	39
88	7.413	7.422	34.8	34.5	119	121	3.9	4	142	143	1	1.02	110	108	0.6	1	7.5	8.2	26	26
89	7.444	7.444	26.5	29.7	98	102	3.5	3.9	150	153	1.05	1.05	120	117	2.5	2.2	7.9	8	26	24
90	7.36	7.366	43.6	44.6	69	72	4	4.1	139	140	1.47	1.43	106	104	1.1	1	8.4	8.6	31	34
91	7.431	7.417	35.3	37.1	139	142	4.2	4	138	138	1.18	1.2	105	102	1.7	1.3	8	8.3	23	23
92	7.298	7.299	49.8	49.9	117	121	3.9	3.7	145	146	1.06	1.1	112	108	1.4	1.2	7.9	8.5	42	42
93	7.393	7.391	37.1	38.4	78	80	3.3	3.3	142	144	1.06	1.1	111	109	0.7	1.1	6.5	6.9	34	33
94	7.468	7.469	34	34.2	106	110	4.1	4.1	143	144	1.23	1.2	107	104	2.9	3.2	4	4.2	15	17
95	7.348	7.347	36.9	39.2	143	142	3.6	3.6	141	143	0.68	0.67	110	107	1	1.3	5.6	6	24	26
96	7.437	7.433	23.3	23.7	76	78	6.3	6.3	136	135	1.05	1.04	104	101	8	8.2	9.9	10.5	39	45
97	7.473	7.474	32.9	33.4	63	65	4	4.1	140	140	1.1	1.1	107	106	1.3	1.2	19.4	20.8	33	36
98	7.449	7.442	40.7	42.6	136	133	3.6	3.6	146	148	1.02	1.05	109	106	1.1	1.4	6.2	6.9	39	37
99	7.34	7.335	15.1	15.5	87	94	8.2	8.1	133	135	1	1.01	114	112	1.1	1.8	12.8	12.6	20	20
100	7.329	7.312	38.2	34.7	113	114	4.6	4.3	155	158	1.01	1.02	122	118	2.4	2.4	7.4	7.4	42	38
101	7.083	7.108	11.5	13.8	178	190	4.4	4.2	134	132	1.15	1.16	93	89	3.1	3.9	30	30.4	52	56
102	7.508	7.504	27.2	27.9	180	194	4.4	4	143	144	1.11	1.12	110	107	1.6	1.4	7.1	7.3	24	22
103	7.424	7.435	10.1	10.3	106	115	2.8	2.9	154	156	0.86	0.92	125	121	2.4	2.6	4.8	5.1	20	19
104	7.363	7.386	36.2	35.8	137	147	3.8	3.8	134	135	0.97	0.96	103	99	1.3	1.2	22.4	23.2	24	28
105	7.331	7.342	49	47.2	109	114	4.4	4	147	149	1.15	1.16	113	111	1.6	1.3	10.8	11.1	42	40
106	7.433	7.424	34.7	35.3	153	140	4.2	4.1	156	158	1.11	1.12	122	119	1.8	2.3	7.1	7.3	38	35
107	7.413	7.403	37.8	40.9	94	98	3.3	3.5	150	152	1.15	1.14	115	113	0.9	0.9	11.2	10.7	17	17
108	7.397	7.39	36.3	35	141	154	3.8	4	143	146	1.03	1.08	113	109	1	1.6	7.7	8.3	28	28
109	7.4	7.42	26.3	26.7	245	256	4.5	4.2	143	144	1.08	1.1	113	108	1.6	1.7	6.6	6.7	24	23
110	7.443	7.447	42.8	41.9	129	132	3.8	3.9	147	149	1.14	1.16	109	108	1.5	1.7	9.4	9.8	20	19
111	7.406	7.4	40.8	38.8	125	128	3.1	3.1	138	138	1.01	1.01	101	99	2.1	2.2	13.6	13.9	19	22
112	7.528	7.503	32.1	30.4	138	149	4.6	4.6	140	140	0.89	0.88	103	103	1	1.4	9	10	25	27
113	7.319	7.334	27.1	27.7	156	151	4	4.1	138	139	1.04	1.08	108	104	1.2	1.9	16.5	16.5	19	18
114	7.406	7.408	26.5	27.2	146	152	4.1	4	116	118	1.06	1.07	85	82	7.1	8.3	21.3	23	30	32
115	7.511	7.531	34.6	29.4	119	126	3.7	3.7	139	139	0.92	0.92	99	99	1	1.5	11.3	12.2	27	29
116	7.423	7.416	38.6	36.5	97	100	3	2.9	137	138	0.93	0.93	100	99	2.4	2.3	12.2	12.8	19	21
117	7.425	7.404	36.5	36.5	142	130	4.2	4.3	160	163	1.12	1.15	122	119	2.1	2.7	4.2	4.5	42	35
118	7.443	7.436	28	27.8	136	139	4	4	138	139	1.07	1.07	106	103	2.3	2.6	13	13	15	16
119	7.428	7.433	41.5	41.5	111	117	3.3	3.2	140	142	1.14	1.12	105	103	1.2	1.2	11	11.4	44	43
120	7.491	7.504	38.2	36.7	151	166	3.9	4	148	150	1.09	1.08	110	109	1.3	1.7	8.5	8.8	20	19
121	7.256	7.275	19.4	21.6	143	159	4.2	4.3	150	152	0.84	0.84	118	115	8.1	8	14.9	14.9	19	19
122	7.396	7.406	50.6	49.5	165	180	3.9	3.8	151	151	1.13	1.13	112	110	1.2	1.2	9.3	9.3	38	34
123	7.475	7.467	29.6	30.9	72	74	4	4.1	146	148	1.08	1.1	115	113	1.3	1.5	9.7	9.9	29	30
124	7.448	7.451	45.3	46.3	135	145	3.9	3.9	148	149	1.15	1.15	108	108	1.1	1.3	7.6	8.2	23	22
125	7.474	7.492	23.7	20	146	131	3.9	4	146	148	1.05	1.07	115	112	1.1	1.3	9.3	9.9	26	23
126	7.426	7.419	32.4	31.9	171	162	4.2	4.1	133	134	0.9	0.9	101	102	1.8	1.6	13.4	13.1	21	21
127	7.404	7.411	23	23.3	124	125	4	4.1	134	135	0.89	0.89	109	108	5.7	6.3	8.9	8.8	22	22
128	7.469	7.48	38	40.7	97	97	3.6	3.6	133	133	0.9	0.9	95	95	1	0.7	8.1	8.7	32	34
129	7.451	7.446	35.9	36.5	216	200	3.9	3.9	157	159	1.01	1.04	118	115	2.4	2.9	12.3	12.2	34	32
130	7.408	7.401	28.6	29.2	89	91	4.3	4.4	136	137	1.09	1.11	104	102	4.1	3.3	13.7	13.8	15	16
131	7.382	7.387	26.2	27.7	130	125	4.5	4.5	132	134	0.98	1.01	107	102	5.9	6.4	8.9	9.4	21	23
132	7.611	7.62	32.5	31.3	132	127	4.1	4.1	155	155	1.17	1.17	108	109	3.2	2.9	5.2	5.5	19	22
133	7.329	7.317	77.5	72.9	30	33	3.8	3.7	131	129	1.06	1.03	83	84	2.1	2.6	8.4	8.9	51	55
134	7.351	7.359	57.4	55.7	92	97	4.1	4	137	136	1.2	1.16	98	98	0.5	0.7	14.9	15	23	25
135	7.385	7.372	35.8	35.3	221	233	4.1	4.1	139	141	1.15	1.17	109	104	2	2.2	7.1	7.3	18	19
136	7.547	7.554	34.2	31.8	101	106	4.3	4.3	152	150	1.19	1.14	107	108	3.8	4	7.3	7.6	18	18
137	7.479	7.488	49.6	51.5	128	136	3.7	3.7	158	157	1.14	1.11	104	105	8.9	9.2	9.9	10.6	14	15
138	7.451	7.449	25.9	25.6	128	136	3.4	3.5	151	150	0.99	1	117	115	0.8	1.1	8.7	9.1	22	20
139	7.458	7.453	26.5	24.5	97	99	3.5	3.5	139	142	1.13	1.13	110	108	2.4	2	8.4	8.5	24	24
140	7.45	7.459	39.6	39	92	97	3.2	3.2	157	156	1.06	1.04	115	116	0.9	1	11.8	11.6	25	23
141	7.406	7.415	40.5	39.7	104	115	2.8	2.8	139	142	1.02	1.03	106	104	1.2	1.3	5	5.4	33	33
142	7.504	7.525	28.7	29.4	130	128	3.6	3.6	138	140	1.09	1.06	108	105	1.2	1	9.6	9.9	41	38
143	7.52	7.506	36.3	38.7	146	150	3.3	3.3	164	164	1.07	1.04	119	119	1.9	2.5	9.7	9.6	35	32
144	7.384	7.413	41.9	42.1	183	173	4	4	139	140	1.14	1.13	103	101	1.9	1.7	11.5	11.9	37	40
145	7.482	7.473	34	33.8	177	176	3.5	3.4	125	126	1.14	1.13	93	94	0.7	0.7	8.9	8.6	14	14
146	7.48	7.48	30	29.9	87	86	3.7	3.7	125	125	1.14	1.14	94	93	3.1	2.8	5.4	5.6	38	43
147	7.431	7.44	66	66.3	81	82	3.8	3.8	149	150	1.07	1.06	99	98	0.5	0.5	5.9	5.6	21	21
148	7.433	7.428	29	28.7	149	152	4.1	4	154	153	1.05	1.06	117	118	0.9	1	9.1	9.4	24	24
149	7.389	7.383	54.3	55	93	95	4	4	149	144	1.16	1.13	108	108	0.7	0.9	7.8	7.8	37	37
150	7.377	7.387	31	31.7	119	121	4.1	4.1	142	142	1.29	1.25	110	108	2.1	2.5	8.8	9.2	12	12
151	7.444	7.449	31.5	29.8	98	101	3.1	3.1	153	155	0.95	0.99	121	121	0.9	0.9	10	10	19	17
152	7.409	7.427	34.1	31.1	64	64	3.1	3	143	143	1.17	1.14	107	106	2.4	1.9	20.1	20.8	45	44
153	7.555	7.566	35.8	32.8	132	141	4.4	4.5	164	165	1.36	1.32	121	119	3.7	3.9	15.3	15	22	21
154	7.436	7.435	29.4	29.7	173	185	4.7	4.8	138	141	1.14	1.15	111	107	1.1	1	11.2	10.7	17	17
155	7.442	7.439	39.3	36.3	106	104	3.8	3.7	139	141	0.87	0.9	104	103	0.9	0.9	13.3	12.6	30	31
156	7.519	7.506	49.6	43.9	113	115	3.4	3.5	146	147	1.03	1.03	101	102	0.9	1	7.4	7.7	21	18
157	7.388	7.393	22.8	21.3	137	140	3	2.9	137	137	0.63	0.62	101	99	5.9	6.2	13.8	13.5	18	19
158	7.366	7.375	41.1	42.1	149	156	3.8	3.8	155	159	1.06	1.08	121	118	1.2	1.1	9.1	8.8	46	44
159	7.347	7.358	31.2	29	103	108	5	5.1	156	156	0.98	1.04	120	118	1.8	2.1	9.4	9.3	25	25
160	7.451	7.448	37.1	34	88	93	3.1	3.1	156	158	1.1	1.12	118	117	2	1.8	13	12.6	24	26
161	7.329	7.332	30.4	30.9	103	108	3.7	3.8	148	153	1.37	1.31	121	118	3.2	3.1	12.5	11.6	23	21
162	7.438	7.421	40.4	42	101	105	3.3	3.3	148	150	0.98	0.99	111	111	1.1	0.9	7.6	7.5	47	42
163	7.343	7.338	30.5	33.2	148	151	4.5	4.6	140	143	1.11	1.17	111	107	5.1	5.6	7.3	7.5	17	18
164	7.383	7.381	43.8	46.8	132	133	3.5	3.4	136	135	1.16	1.11	99	99	1.4	1.2	9.4	10.3	41	48
165	7.511	7.531	30.3	29.6	119	116	3.8	3.8	152	150	1.08	1.03	118	115	1.7	1.5	10.5	10.1	25	22
166	7.457	7.463	43.9	44.5	108	110	3.9	3.8	147	147	1.14	1.09	106	106	1.1	1	10.2	10.3	39	38
167	7.367	7.395	39.7	39.2	131	129	3.5	3.5	147	150	1.21	1.23	115	112	0.7	1	5.7	6.3	32	28
168	7.515	7.54	56	56.7	76	72	4.3	4.2	141	139	1.08	1.03	91	94	0.6	0.7	5.6	6.1	26	28
169	7.467	7.484	39.6	39.2	94	95	3.9	3.8	145	143	0.88	0.86	95	96	6.6	6.7	12.6	12.8	21	22
170	7.559	7.533	25.6	25.4	140	144	3.5	3.6	158	158	0.97	0.98	117	116	3.8	4.1	12.6	12.2	22	20
171	7.537	7.549	30.3	28.4	86	88	3.1	3.1	160	162	1.04	1.05	121	121	1.7	1.9	8.6	8.5	23	19
172	7.306	7.312	68.5	67.9	59	63	4.1	4.1	144	145	1	1.01	98	99	2	2.1	10.9	10.5	42	41
173	7.44	7.465	36.5	37	137	140	3.6	3.6	129	133	1.08	1.06	97	95	1.5	1.5	7.5	8	30	32
174	7.268	7.268	78.2	79.5	83	78	4.8	4.8	141	142	1.18	1.2	99	99	0.6	0.9	7.8	8.6	40	43
175	7.216	7.212	65	65.8	108	111	3.6	3.6	142	144	1.21	1.22	105	105	2.2	2	5.3	5.7	30	34
176	7.387	7.401	29.6	27.3	134	130	4.6	4.5	144	143	1.35	1.41	104	104	12.6	14.1	7.6	7.9	16	18
177	7.422	7.427	37.9	37.4	91	94	4	4.1	138	139	1.02	1.02	101	100	3	2.9	13.4	12.9	22	22
178	7.391	7.401	34.5	34	103	106	3.3	3.3	148	150	1.16	1.18	114	113	0.7	1.1	8.4	7.8	30	27
179	7.429	7.452	39.8	39.5	101	105	4.1	4.1	154	156	1.06	1.08	115	116	1.5	1.3	9.6	8.9	31	27
180	7.49	7.496	35.2	34.2	145	146	3.5	3.5	160	163	1	1.04	121	120	1	1.6	8.7	8.8	24	21
181	7.304	7.31	36.6	35.3	137	139	4.9	5.1	139	142	1.03	1.05	112	108	2	1.8	12.4	12.2	39	43
182	7.384	7.385	20.6	20.7	124	133	4.2	4.3	141	145	1.39	1.35	116	112	4.9	4.7	12.8	12.9	17	16
183	7.392	7.39	37.7	36.5	96	104	4.5	4.6	137	138	0.96	1	105	103	2	1.8	12.8	12.6	19	20
184	7.467	7.482	40.5	39.4	93	101	3.6	3.5	147	148	1.07	1.03	108	108	1.5	1.1	8.6	9	37	39
185	7.489	7.499	39.7	40.4	92	90	3.7	3.7	147	147	1.09	1.04	107	108	1.2	1	8.5	8.8	37	37
186	7.397	7.387	34.2	36.3	112	114	3.2	3.1	144	144	1.17	1.18	106	106	4.3	4.7	13	13.5	46	47
187	7.309	7.314	97.6	95.9	83	83	4.6	4.5	138	136	1.33	1.33	85	82	1.9	1.3	9.7	10.1	38	40
188	7.562	7.564	19.6	20.3	118	127	2.9	2.9	149	151	1.26	1.24	117	115	4.9	4.7	7.6	7.5	15	15
189	7.144	7.167	28.1	30	77	76	7	7.1	160	160	0.56	0.55	127	125	10.6	11.3	9.8	9.2	34	30
190	7.302	7.32	37	36.7	124	132	5.8	5.8	133	133	0.98	1	104	102	1.6	1.6	12.9	12.8	22	24
191	7.354	7.342	30.1	29.6	134	129	5.3	5.4	133	135	0.91	0.94	106	104	1.1	1.4	16.9	16.9	22	24
192	7.419	7.415	40.7	41.3	71	75	4	4	140	139	0.92	0.93	102	102	1.6	1.4	14	14.3	17	19
193	7.296	7.311	32.8	32	71	74	6.7	6.8	161	162	0.74	0.74	122	121	12.8	11.3	25	23.6	28	26
194	7.423	7.413	38.8	42.3	112	121	3.6	3.7	149	153	1.14	1.16	115	113	2	1.9	8.3	8.2	24	21
195	7.39	7.397	44.6	42.9	98	103	4.2	4.3	154	155	1.14	1.16	114	114	2.2	1.8	15.7	15.4	30	30
196	7.451	7.458	30.7	34.4	165	175	2.8	2.9	148	152	1.04	1.06	116	115	0.9	1.2	11.8	11.4	25	25
197	7.419	7.415	39	38.4	76	75	3.2	3.2	140	141	1.2	1.18	106	106	1.1	1.1	8.1	8.9	34	37
198	7.321	7.341	37.8	35.9	116	118	3.7	3.7	141	142	1	1.03	111	109	1.2	1.4	7	7.5	28	24
199	7.426	7.419	32	32.3	68	72	4	4	136	137	1.13	1.13	103	105	2.3	2.5	7.3	7.1	26	25
200	7.482	7.496	39.2	38.5	135	130	3.4	3.4	142	141	0.89	0.87	98	98	2.4	1.9	14.8	15	22	24
201	7.44	7.45	45.1	45.3	118	116	3.9	3.9	159	160	1.17	1.15	116	116	1.4	1.6	9.4	9.6	31	27
202	7.616	7.611	27.9	28.1	110	113	3.2	3.3	149	150	1.33	1.34	108	105	3.5	3.3	7	6.9	14	14
203	7.412	7.41	40.5	41.8	84	89	3.6	3.6	147	148	1.24	1.25	111	113	0.9	1	9.8	9.9	30	33
204	7.356	7.351	41.2	41.3	107	103	3.7	3.8	144	145	1.09	1.1	110	109	1	1.2	8.1	8.6	26	28
205	7.499	7.512	34.8	33.6	88	94	3.1	3.1	152	152	1.06	1.04	114	112	1.6	1.6	8.2	8.3	32	31
206	7.502	7.481	29.8	28.3	80	88	3.9	4.1	161	164	1.03	1.05	126	126	1.1	1.6	9.4	9.1	23	19
207	7.47	7.5	20.2	19.5	82	88	3.6	3.7	132	133	1.16	1.11	104	103	4.8	5.2	8.7	9.1	20	21
208	7.421	7.432	43.4	43.6	159	174	3.4	3.5	160	159	1.17	1.18	118	117	0.7	0.9	7.9	8	41	40
209	7.385	7.404	28.8	28.9	60	61	3.9	4	135	137	1.06	1.03	108	107	2.5	2	15.8	15.1	23	23
210	7.39	7.397	40.2	41.1	114	111	3.3	3.5	150	153	1.07	1.07	116	115	1.1	1	8	8.1	23	22
211	7.417	7.425	27.1	28.6	96	105	3.6	3.7	142	143	0.95	0.95	111	110	0.5	0.7	10	9.7	22	25
212	7.518	7.499	34.2	32.4	110	107	3.8	3.9	157	159	1.04	1.02	119	118	1.7	1.5	6.4	6.7	23	23
213	7.429	7.445	35.1	36.9	84	82	3.4	3.5	154	156	1	1.02	118	117	1.6	1.3	7.9	7.7	33	30
214	7.467	7.491	27.6	27.1	130	128	3.7	3.8	136	136	0.93	0.93	103	101	2.2	1.9	21.2	21.8	19	20
215	7.323	7.324	46.8	48.3	92	97	3.6	3.8	155	157	1.15	1.2	118	117	1.2	1.3	11.1	10.9	29	28
216	7.459	7.462	33.2	35.2	91	94	3.9	4.1	160	160	1.04	1.06	121	120	2.1	2.2	11.8	11.2	25	23
